# Supplementary material for: Molecular Characterization, Tissue Distribution Profile, and Nutritional Regulation of acsl Gene Family in Golden Pompano (Trachinotus ovatus)
Source: Int J Mol Sci. 2022 Jun 9;23(12):6437. doi: 10.3390/ijms23126437 (PMC9224283; doi:10.3390/ijms23126437)
Supplement: Supplementary file 1 [file ijms-23-06437-s001.zip]

Archive with 1 entries (1 files):
- ijms-1739465-supplementary.pdf
